# Supplementary material for: 2,4-Diaminopyrimidines as Potent Inhibitors of Trypanosoma brucei and Identification of Molecular Targets by a Chemical Proteomics Approach
Source: PLoS Negl Trop Dis. 2011 Feb 8;5(2):e956. doi: 10.1371/journal.pntd.0000956 (PMC3035674; doi:10.1371/journal.pntd.0000956)
Supplement: Table S1 — Protein identification by database search. (0.03 MB XLS) [file pntd.0000956.s001.xls]

## Sheet: Proteins
Sample (Band/ Spot)	Protein Name	Species	Database Accession ID 1	MW (Da)	Peptide Count 2	MS & MS/MS Score 3	Peptide sequenced Ion Score 4	Scoring threshold 5	% Sequence Coverage
1	product=heat shock protein 70 |	Trypanosoma brucei TREU927	psu|Tb11.01.3110	75319.6	17	554	494	53
	product=glucose-regulated protein 78, putative; luminal binding protein 1 (BiP), putative |	Trypanosoma brucei TREU928	psu|Tb11.02.5500	71391	15	365	314	53
	product=protein kinase, putative |	Trypanosoma brucei TREU929	psu|Tb927.3.690	63787.3	5	64	44	53	7
2	product=protein kinase, putative |	Trypanosoma brucei TREU927	psu|Tb927.3.690	63787.3	21	771	647	53	48
3	product=protein kinase, putative |	Trypanosoma brucei TREU927	psu|Tb927.3.690	63787.3	19	752	650	53	44
4	product=alpha tubulin |	Trypanosoma brucei TREU931	psu|Tb927.1.2360	49755.5	12	901	849	53
	product=beta tubulin |	Trypanosoma brucei TREU932	psu|Tb927.1.2350	49671.7	21	758	607	53
5	product=protein kinase, putative; mitogen-activated protein kinase 2, putative |	Trypanosoma brucei TREU933	psu|Tb10.70.2070	49710	24	1130	971	53	53
	product=alpha tubulin |	Trypanosoma brucei TREU934	psu|Tb927.1.2360	49755.5	5	110	99	53
	product=elongation factor 1-alpha; EF-1-alpha |	Trypanosoma brucei TREU935	psu|Tb10.70.5680	37783.6	5	100	87	53
6	product=protein kinase, putative; mitogen-activated protein kinase 2, putative |	Trypanosoma brucei TREU936	psu|Tb10.70.2070	49710	28	1320	1098	53	67
	product=protein kinase, putative |	Trypanosoma brucei TREU937	psu|Tb927.3.690	63787.3	11	131	102	53	19
7	product=protein kinase, putative; mitogen-activated protein kinase 2, putative |	Trypanosoma brucei TREU938	psu|Tb10.70.2070	49710	27	1340	1142	53	64
	product=protein kinase, putative; mitogen-activated protein kinase 9, putative |	Trypanosoma brucei TREU939	psu|Tb10.61.1850	42722.5	6	140	122	53	15
8	product=protein kinase, putative; mitogen-activated protein kinase 9, putative |	Trypanosoma brucei TREU940	psu|Tb10.61.1850	42722.5	20	725	581	53	49
	product=protein kinase, putative; mitogen-activated protein kinase 2, putative |	Trypanosoma brucei TREU927	psu|Tb10.70.2070	49710	16	381	306	53	45
9	product=protein kinase, putative; mitogen-activated protein kinase 9, putative |	Trypanosoma brucei TREU941	psu|Tb10.61.1850	42722.5	13	419	350	53	45
	product=protein kinase, putative; mitogen-activated protein kinase 2, putative |	Trypanosoma brucei TREU942	psu|Tb10.70.2070	49710	13	240	191	53	34
	product=glyceraldehyde 3-phosphate dehydrogenase, glycosomal	Trypanosoma brucei TREU943	psu|Tb927.6.4300	39023	8	196	170	53
	product=fructose-bisphosphate aldolase, glycosomal |	Trypanosoma brucei TREU944	psu|Tb10.70.1370	41044.9	8	63	40	53
10	product=protein kinase, putative; mitogen-activated protein kinase 2, putative |	Trypanosoma brucei TREU927	psu|Tb10.70.2070	49710	22	1060	926	53	47
	product=protein kinase, putative; cdc2-related kinase, putative |	Trypanosoma brucei TREU927	psu|Tb11.47.0031	36705.2	10	186	144	53	41
	product=protein kinase, putative; mitogen-activated protein kinase 9, putative |	Trypanosoma brucei TREU927	psu|Tb10.61.1850	42722.5	7	155	129	53	14
11	product=protein kinase, putative; mitogen-activated protein kinase 9, putative |	Trypanosoma brucei TREU947	psu|Tb10.61.1850	42722.5	22	1200	1022	53	54
	product=protein kinase, putative; cdc2-related kinase, putative |	Trypanosoma brucei TREU948	psu|Tb11.47.0031	36705.2	20	932	798	53	66
12	product=protein kinase, putative; mitogen-activated protein kinase kinase kinase, putative |	Trypanosoma brucei TREU929	psu|Tb10.61.1880	31354.8	8	256	211	53	26
	product=cell division protein kinase 2 homolog 1; cdc2-like protein kinase |	Trypanosoma brucei TREU930	psu|Tb10.70.7040	34328.6	6	192	158	53	18
13	product=protein kinase, putative; mitogen-activated protein kinase 9, putative |	Trypanosoma brucei TREU949	psu|Tb10.61.1850	42722.5	4	73	59	53	8
14	product=60S ribosomal protein L10, putative; QM-like	Trypanosoma brucei TREU951	psu|Tb09.211.034	24720.1	13	335	290	53
	product=tryparedoxin peroxidase |	Trypanosoma brucei TREU952	psu|Tb09.160.4280	22410.1	5	190	172	53
	product=ribosomal protein L18, putative |	Trypanosoma brucei TREU953	psu|Tb11.01.5720	20891.1	11	129	75	53
	product=40S ribosomal proteins S11, putative |	Trypanosoma brucei TREU954	psu|Tb10.70.7695	20074.7	9	88	65	53
	product=protein kinase, putative; mitogen-activated protein kinase 9, putative |	Trypanosoma brucei TREU955	psu|Tb10.61.1850	42722.5	6	80	72	53	15
	product=ribosomal protein S7, putative |	Trypanosoma brucei TREU956	psu|Tb09.160.255	23826.2	9	75	54	53
15	product=cyclophilin a; cyclophilin type peptidyl-prolyl cis-trans isomerase |	Trypanosoma brucei TREU957	psu|Tb11.03.0250	18705.1	8	572	522	53
	product=60S ribosomal protein L27a; 60S ribosomal protein L28; 60S ribosomal protein L29	Trypanosoma brucei TREU958	psu|Tb09.211.265	16255.6	4	135	128	53
Sample (Band/ Spot)	Protein Name	Species	Database Accession ID 1	MW (Da)	Peptide Count 2	MS & MS/MS Score 3	Peptide sequenced Ion Score 4	Scoring threshold 5
16	|||heat-shock protein hsp70, putative|Leishmania major|chr 28|||Manual	Leishmania major	LmjF28.2780	71608.1	12	213	190	52
	|||proteasome regulatory non-ATPase subunit 6, putative|L. major|chr 2|||Manual	Leishmania major	LmjF02.0370	58801.2	5	55	41	52
17	|||elongation factor 1-alpha|Leishmania major|chr 17|||Manual	Leishmania major	LmjF17.0083	49085.4	20	298	199	52
	|||proteasome regulatory ATPase subunit 1, putative|L. major|chr 22|||Manual	Leishmania major	LmjF22.0570	48990.2	12	92	53	52
	|||hypothetical protein, conserved|Leishmania major|chr	Leishmania major	LmjF03.0820	305030	19	55	37	52
18	|||protein kinase, putative|Leishmania major|chr 36|||Manual	Leishmania major	LmjF36.0720	48309.1	19	518	409	52
19	|||protein kinase, putative|Leishmania major|chr 36|||Manual	Leishmania major	LmjF36.0720	48309.1	20	795	676	52
	|||proteasome regulatory non-ATP-ase subunit, putative|L. major|chr 19|||Manual	Leishmania major	LmjF19.1120	46464	11	87	45	52
20	|||protein kinase, putative|Leishmania major|chr 36|||Manual	Leishmania major	LmjF36.0720	48309.1	16	348	277	52
21	|||proteasome regulatory non-ATP-ase subunit 3, putative|L. major|chr 27|||Manual	Leishmania major	LmjF27.1460	37905.5	12	218	165	52
	|||mitogen activated protein kinase, putative|Leishmania major|chr 19|||Manual	Leishmania major	LmjF19.0180	44963.5	8	108	89	52
	|||protein kinase, putative|Leishmania major|chr 34|||Manual	Leishmania major	LmjF34.0030	44583.4	7	95	73	52
22	|||proteasome regulatory non-ATP-ase subunit 11, putative|L. major|chr 34|||Manual	Leishmania major	LmjF34.0650	34687.6	13	135	87	52
	|CRK3||cell division related protein kinase 2|Leishmania major|chr 36|||Manual	Leishmania major	LmjF36.0550	35621.6	7	101	79	52
23	antigen [Leishmania major]	Leishmania major	gi|6531419	30016	5	95	86	84
24	|||40S ribosomal protein S4, putative|Leishmania major|chr 13|||Manual	Leishmania major	LmjF13.1230	30662.7	8	168	148	52
25	|||40S ribosomal protein S9, putative|Leishmania major|chr 36|||Manual	Leishmania major	LmjF36.1250	22097.8	9	194	174	52
	|TRYP3|TXNPX, PXN3, TSA|tryparedoxin peroxidase|L. major|chr 15|||Manual	Leishmania major	LmjF15.1080	22114.1	6	85	57	52
	|||60S ribosomal protein L17, putative|Leishmania major|chr 24|||Manual	Leishmania major	LmjF24.0040	19071.1	6	60	49	52
26	|CYPA||cyclophilin a|Leishmania major|chr 25|||Manual	Leishmania major	LmjF25.0910	18811.1	9	509	448	52
	|||60S ribosomal protein L21, putative|Leishmania major|chr 34|||Manual	Leishmania major	LmjF34.3650	17976.8	7	70	51	52
Sample number corresponds to numbers annotated in Figure 5.
NOTE: Observed peptides may match more than one protein from a given database. In cases where more than one protein matches the same peptides, only the highest quality hit is reported.
1 = For the protein sequence search this ID at "http://www.ncbi.nlm.nih.gov", change search parameter to "Protein"
If the protein isn't found at NCBI try searching the MSDB database found at http://csc-fserve.hh.med.ic.ac.uk/msdb.html then Clink on Link: "Searching MSDB" and enter the Database Accession # (listed in the table) as the "Pcode"
2 = Number of observed peptides matching the theoretical digest of the identified protein.
3 = Combined score of the quality of the peptide-mass fingerprint match and MS/MS peptide fragment ion matches (if MS/MS data was generated).
4 = Score of the quality of MS/MS peptide fragment ion matches only (if MS/MS data was generated).
5 = Significant score threshold. A hit with an "MS & MS/MS score" above this value is considered a significant identification (p<0.05) for the given species database. Only database search hits with "MS and MSMS scores" above this value are reported.
